# Supplementary material for: Effect of Coffee and Cocoa-Based Confectionery Containing Coffee on Markers of DNA Damage and Lipid Peroxidation Products: Results from a Human Intervention Study
Source: Nutrients. 2021 Jul 13;13(7):2399. doi: 10.3390/nu13072399 (PMC8308525; doi:10.3390/nu13072399)
Supplement: Supplementary file 1 [file nutrients-13-02399-s001.zip]

Archive with 1 entries (1 files):
- nutrients-1258866 - Supplementary version 3.pdf
